# Supplementary material for: Binding to Iron Quercetin Complexes Increases the Antioxidant Capacity of the Major Birch Pollen Allergen Bet v 1 and Reduces Its Allergenicity
Source: Antioxidants (Basel). 2022 Dec 26;12(1):42. doi: 10.3390/antiox12010042 (PMC9854910; doi:10.3390/antiox12010042)
Supplement: Supplementary file 1 [file antioxidants-12-00042-s001.zip]

Archive with 1 entries (1 files):
- antioxidants-2125487-supplementary.pdf
